# Supplementary material for: A Dynamical Generative Model of Social Interactions
Source: Front Neurorobot. 2021 Jun 9;15:648527. doi: 10.3389/fnbot.2021.648527 (PMC8220068; doi:10.3389/fnbot.2021.648527)
Supplement: Supplementary file 1 [file Data_Sheet_1.ZIP]

Archive with 13 entries (12 files):
- Example Videos mp4/
- Example Videos mp4/AVoiding.mp4
- Example Videos mp4/BUmping.mp4
- Example Videos mp4/CHasing.mp4
- Example Videos mp4/DOdging.mp4
- Example Videos mp4/FIghting.mp4
- Example Videos mp4/FLirting.mp4
- Example Videos mp4/FRightening.mp4
- Example Videos mp4/MEeting.mp4
- Example Videos mp4/PuLLing.mp4
- Example Videos mp4/PuSHing.mp4
- Example Videos mp4/TufOfWar.mp4
- Example Videos mp4/WAlking.mp4
